# Supplementary material for: Pathobiological alterations affecting the distinct clinical courses of pediatric versus adult COVID-19 syndrome
Source: Turk J Med Sci. 2023 May 31;53(5):1194–204. doi: 10.55730/1300-0144.5685 (PMC10763797; doi:10.55730/1300-0144.5685)
Supplement: Supplementary file 1 [file SAG-2211-205_1_Supplementary_data_1.xlsx]

## Sheet: Sheet1
Sample No	Value	AGE	SEX
1	Adult	85	Male
2	Adult	77	Male
3	Adult	91	Female
4	Adult	67	Male
7	Adult	75	Female
8	Adult	61	Female
10	Adult	64	Male
11	Adult	64	Male
12	Adult	66	Male
14	Adult	69	Male
15	Adult	63	Male
17	Adult	72	Male
18	Adult	32	Male
19	Adult	44	Male
20	Adult	34	Male
22	Adult	54	Female
24	Adult	56	Male
27	Adult	52	Male
28	Adult	67	Female
29	Adult	72	Female
30	Adult	49	Male
31	Adult	64	Female
32	Adult	46	Female
33	Adult	64	Female
34	Adult	45	Female
35	Adult	53	Male
36	Adult	58	Male
37	Adult	66	Female
38	Adult	65	Male
39	Adult	60	Female
41	Adult	39	Male
43	Adult	75	Male
44	Adult	51	Male
45	Adult	55	Female
46	Adult	49	Male
47	Adult	63	Male
48	Adult	69	Male
51	Childe	8	Male
53	Childe	6	Female
54	Adolescence	15	Male
55	Childe	8	Male
56	Adolescence	16	Female
58	Adolescence	15	Male
59	Childe	5	Female
60	Adolescence	19	Male
61	Childe	11	Male
64	Adolescence	14	Male
65	Adolescence	19	Male
66	Adolescence	15	Female
67	Childe	5	Male
68	Adolescence	17	Male
69	Adolescence	15	Male
70	Adolescence	15	Male

## Sheet: Sheet3
Sample No	Value	AGE	ACE2	ANPEP	EGFR	IGF2R
1	Adult	85	2.92	2.1	6.29	4.67
2	Adult	77	2.55	2.73	6.33	4.32
3	Adult	91	0.87	1.82	4.67	3.65
4	Adult	67	9.74	6.45	2.7	3.64
7	Adult	75	2.35	1.77	6.08	4.75
8	Adult	61	5.39	5.89	5.06	1.11
10	Adult	64	10.66	5.89	4.82	5.02
11	Adult	64	0.64	5.89	1.88	3.71
12	Adult	66	2.01	3.13	2.14	1.11
14	Adult	69	5.42	7.03	6.05	5.31
15	Adult	63	3.45	6.14	5.06	1.11
17	Adult	72	10.01	2.01	4.06	2.61
18	Adult	32	9.94	7.9	5.12	4.8
19	Adult	44	3.77	1.6	5.06	0.73
20	Adult	34	1.65	4.21	0.24	1.83
22	Adult	54	5.66	5.02	4.08	4.87
24	Adult	56	7.59	8.36	6.85	5.56
27	Adult	52	9.32	9.97	5.06	4.6
28	Adult	67	5.39	4.04	4.74	4.92
29	Adult	72	0.31	3.89	1.08	1.11
30	Adult	49	6.8	2.54	3.13	3.69
31	Adult	64	3.74	9.5	6.32	5.41
32	Adult	46	5.39	5.89	5.06	1.11
33	Adult	64	3.43	7.35	6.27	5.52
34	Adult	45	4.2	5.89	1.41	0
35	Adult	53	0	0	3.09	2.65
36	Adult	58	5.39	5.89	4.95	5.38
37	Adult	66	5.39	5.89	5.06	1.11
38	Adult	65	5.39	5.89	5.06	1.11
39	Adult	60	5.39	1.46	5.06	3.58
41	Adult	39	1.83	1.47	0.14	4.17
43	Adult	75	8.58	1.53	0.92	3.93
44	Adult	51	1.53	2.17	0.61	2.18
45	Adult	55	5.53	5.25	2.25	4.41
46	Adult	49	5.39	5.89	5.06	1.11
47	Adult	63	5.39	2.4	4.17	3.95
48	Adult	69	4.83	3.79	3.36	2.97
51	Childe	8	4.5	2.85	4.89	8.01
53	Childe	6	5.39	2.24	5.85	7.87
54	Adolescence	15	4.64	1.83	5.88	8.13
55	Childe	8	4.68	2.72	5.47	8.16
56	Adolescence	16	4.67	2.46	5.84	8.62
58	Adolescence	15	4.17	3.07	5.66	8.24
59	Childe	5	4.29	2.42	5.36	7.97
60	Adolescence	19	4.89	2.4	5.21	8.14
61	Childe	11	4.78	5.89	5.77	8.11
64	Adolescence	14	4.04	3.47	6.12	8.52
65	Adolescence	19	5.75	2.02	5.87	8.11
66	Adolescence	15	4.25	2.76	5.42	8.38
67	Childe	5	4.78	3.46	5.69	8.33
68	Adolescence	17	3.73	2.16	4.92	7.34
69	Adolescence	15	5.32	2.86	6.25	8.95
70	Adolescence	15	4.56	3.14	5.64	8.23
